# Supplementary material for: Fourier Transform Infrared (FT-IR) Spectroscopy and Simple Algorithm Analysis for Rapid and Non-Destructive Assessment of Cotton Fiber Maturity and Crystallinity for Plant Mapping
Source: Sensors (Basel). 2024 Apr 30;24(9):2888. doi: 10.3390/s24092888 (PMC11086078; doi:10.3390/s24092888)
Supplement: Supplementary file 1 [file sensors-24-02888-s001.zip]

Archive with 1 entries (1 files):
- sensors-2952089-supplementary.pdf
